# Supplementary material for: Development of a key performance indicator set for perioperative red blood cell transfusion
Source: BJA Open. 2025 Jan 30;13:100372. doi: 10.1016/j.bjao.2024.100372 (PMC11833354; doi:10.1016/j.bjao.2024.100372)
Supplement: Multimedia component 2 [file mmc2.xlsx]

## Sheet: Sheet1
Study ref	Year	Study design	Country	Population	Sample size	Surgery type	Purpose	Validated	Definition	Source	Data collection	Staff	Patient involvement	Pre transfusion	Transfusion	Post-transfusion	Unassigned
http://dx.doi.org/10.14444/6036	2019	Mixed-methods	USA	NR	3709	Orthopaedic	Effect of blood management protocol on transfusion rates		Transfusion rate	NR	NR	NR	NR	(i) Transfusion threshold <70 g/L; (ii) use of a computerised decision support system; (iii)		Hospital LOS, Postoperative infection
https://pubmed.ncbi.nlm.nih.gov/16480437/	2006	Audit/QI	UK	Adults	990	Cardiac	Transfusion requirements before and after introduction of ROTEM	NR	Transfusion requirements defined as blood products including red cells, FFP and platelets	Routine healthcare records	NR	NR	NR	Use of POCT
https://dx.doi.org/10.1186/1471-2482-8-3	2008	Audit/QI	UK	Adults	145	Oesophagectomy	Audit transfusion rate and identify predictors of transfusion		No. of units crossmatch: No. of units transfused (C:T ratio); perioperative transfusion requirements	Routine healthcare records	Electronic	NR	NR			Overall transfusion rates; Blood wastage	C:T ratio
PubMed ID: 30189824:	2018	Audit/QI	Australia	Adults	14989	Major non-cardiac	Audit of perioperative transfusion		Percentage of patients who received a RBC transfusion during their admission	Manual	Electronic	NR	NR	Maximum surgical blood ordering schedule
https://www.ncbi.nlm.nih.gov/pmc/articles/PMC2966170	2009	Audit/QI	UK	Adults	7465	Orthopaedic	National audit of blood use in primary THR	NR	Review of transfusion rates, no. of units transfused per procedure and practice standards	Manual	Electronic	NR	NR	(i) Prevalence of preoperative anaemia; Hb check at least 30 days before surgery; Deferring surgery in unexplained anaemia; (ii) Transfusion threshold 80 g/L	Average number of red cells units transfused per procedure	Percentage of patients tranfused (in 28 days pre-op and 14 days postop)
http://dx.doi.org/10.1213/ANE.0000000000002277	2017	Survey	USA	Adults	32 (HCPs)	Cardiac	Determine organisational contributors to variation in intraoperative RBC transfusion in cardiac surgery		Presence of a formal blood management programme	Manual	NR	Clinical		(i) Presence of hospital blood management committee (frequency of meetings; composition of committee); (ii)presence of a clinician decision support system; (iii) Staff education programmes	Presence / absence of RBCs in theatre	(i) Blood usage transfusion reviews; (ii) Reports provided back staff members regarding their transfusion practice
https://dx.doi.org/10.1177/1358863X19883940	2002	Audit/QI	UK	Adults	211	Vascular	Feasibility of a PBM intervention		Whether PBM reduced transfusion usage, lower Hb concentration, and reduced hospital LOS’	NR	NR	Both	NR	Proportion of transfusions triggered by Hb <70 g/L	Proportion of single unit transfusions	No. of patients transfused; Hospital LOS, Transfusion categories
https://dx.doi.org/10.1016/j.transci.2014.08.012	2014	Audit/QI	China	Adults	2572	Non-cardiac	Identify rates of 'overtransfusion'		Transfused patients with a hospital discharge Hb >100 g/L.	Routine healthcare records	NR	NR				(i) Rates of overtransfusion; (ii) incidence of perioperative transfusion for each surgical specialty
PubMed ID: 18551933:	2007	Audit/QI	Malaysia	Adults	1112	Major non-cardiac	Evaluate approriate use of RBCs		Adherence to transfusion thresholds recommended by guidelines, timely arrival of emergency blood	NR	NR	NR	NR	Criteria for appropriate transfusion (Hb <80 g/dL for healthy patients; <10 g/dL with comorbidities)	Arrival of blood within 30 mins for emergency blood
PubMed ID: 10849381	2000	Mixed-methods	UK	NR	6326	Cardiac	Explore reasons for incorrect addressograph labels		Labelling errors - wrong patient errors, inadequate / illegible ID on forms and samples, request discrepancies, label not attached	Manual	NR	Clinical	NR	Labelling errors on blood transfusion specimen tubes
https://dx.doi.org/10.2147/JBM.S254116	2020	Retrospective cohort	Australia	Adults	607	Orthopaedic	Compliance with pre-operative screening and treatment of anaemia		Pre-operative screening of anaemia; correction of pre-operative anaemia;	Manual	NR	NR	NR	Preoperative screening and treatment of anaemia		Transfusion rates; LOS
https://dx.doi.org/10.2450/2019.0035-19	2019	Audit/QI	Italy	Adults	373	Major non-cardiac	Compliance with SMITI guidelines	Yes - SIMTI guidelines	Multifactorial policy with PBM training and introduction of PoC tests	Routine healthcare records	Electronic	NR	NR	Use of POC tests - non-invasive Hb, pulse co-oximeter		Transfusion rates
https://dx.doi.org/10.1016/j.accpm.2015.02.006	2015	Retrospective cohort	France	Adults	1255	Orthopaedic	Timing of postoperative anaemia and incidence of delayed transfusion		Delayed transfusion - >12 hours between the time at which threshold was reached and actual transfusion	Routine healthcare records	Electronic	NR	NR			Incidence of delayed transfusion, as per study definition
PubMed ID: 21675071	2011	Audit/QI	Australia	Adults	181	Orthopaedic	Identify incidence of blood transfusion in relation to pre-op Hb levels		Transfusion risk threshold	Manual	Electronic	NR	NR	Patients with pre-operative Hb <120 should have further investigations and/or treatment
https://dx.doi.org/10.1213/ANE.0000000000003595	2018	Audit/QI	Australia	Adults	487	Mixed	Utility of cell salvage use in tertiary centre	NBA guidelines	Red cell salvage is thought to be of most benefit, i.e. greater than 2 units red cells equivalent return per procedure.	Routine healthcare records	Electronic	NR	NR	Utility of cell salvage; quality of red cell recovery (using K+, albumin, calcium)
PubMed ID: 16570890	2006	Audit/QI	Ireland	Adults	233	Orthopaedic	Audit of blood usage post-primary TKR
https://dx.doi.org/10.1111/j.1423-0410.2011.01524.x	2011	Retrospective cohort	Australia	Adults	178	Mixed	Audit of pre-operative anaemia investgation and transfusion practice		Timing of pre-operative testing of iron studies and adherence to restrictive transfusion	Routine healthcare records	Electronic	NR	NR	Pre-operative iron studies should be performed at least 28 days prior to surgery		Maintain Hb between 70-80 g/L in postoperative period
J Musculoskelet Surg Res 2020;4:132-5.	2020	Retrospective cohort	Saudi Arabia	Adults	171	Orthopaedic	Review indications for blood transfusion		Transfusion appropriateness	Routine healthcare records	Electronic	Clinical	NR	Presence of local guideline/policy for transfusion
PubMed ID: 12793549	2003	Audit/QI	UK	Adults	161	Orthopaedic	Effect of a PBM protocol on reducing transfusion reqruirments			Routine healthcare records	NR	NR	NR		Blood loss	Transfusion requirements
https://dx.doi.org/10.1308/003588412X13171221501384	2912	Audit/QI	UK	Adults	143	Orthopaedic	Appropriate of transfusion following primary THR		BOA Blood Conservation in Elective Surgery guideline	Routine healthcare records	NR	NR	NR	avoid transfusion if Hb >100, strongly consider if <70 or if symptomatic, and definitely when Hb <50. Hb 80-100 is often safe, even in cardiorespiratory disease.
http://dx.doi.org/10.1093/bja/aes135	2012	Audit/QI	UK	Adults	717	Orthopaedic	Effect of a PBM programme on anaemia, transfusion rates and clinical outcomes		Requirement for blood transfusion during the primary admission	Routine healthcare records	Electronic	Both	NR	Prevalence of preoperative anaemia at listing for surgery	Blood loss	Transfusion requirements (pre- and post-intervention); LOS; 90-day readmission rate
https://www.ncbi.nlm.nih.gov/pmc/articles/PMC4680034	2010	Survey	USA	Adults	1828 (HCPs)	Cardiac	Effect of clinical practice guidelines on changes in clinical practice		Guidelines recommendations to have motivated a change in clinical practice	NR	Electronic	Clinical	NR	(i) Restrictive transfusion triggers; (ii) Routine use of POCT in all
https://dx.doi.org/10.1177/1062860609339384	2009	Prospective cohort	USA	Adults	16866	Cardiac	Intra-operative RBC transfusion		Intra-operative RBC transfusion is a quality indicator of Hospital Clinical Services Group (a perfusion services provider)	Other	Electronic	Clinical	NR		Requirement for intra-operative transfusion
https://www.ncbi.nlm.nih.gov/pmc/articles/PMC2647238	2008	Audit/QI	UK	Adults	497	Breast	Audit of need for routine pre-op G&S		Processing of G&S sample after collection and pre-op clerking	Routine healthcare records	NR	Clinical		Proportion of patients transfused after routine G&S sampling
PubMed ID: 11012499	2001	Audit/QI	UK	Adults	3554	Mixed	Role of audit and feedback on reducing transfusion requirements		Rates of perioperative RBC transfusion	NR	NR	NR	NR	Measurement of Hb before each transfusion	Single unit transfusions	Number of transfusion episodes and number of units
https://dx.doi.org/10.1007/s11999-015-4470-z	2016	Audit/QI	USA	Adults	1872	Orthopaedic	Use of registry based data to reduce transfusion requirements	Yes - AABB guideline	Proportion of patients transfused with postoperative Hb >8 g/dL	Routine healthcare records	Electronic	NR	NR			LOS, Readmission rate, Ischaemic complications, In-hospital mortality
https://dx.doi.org/10.2450/2020.0048-20	2020	Audit/QI	Italy	Adults	600	Cancer	Transfusion 'appropriateness' in the postoperative period	Yes - SIMTI guidelines	Transfusion considered appropriate when in agreement with the SIMTI recommendations	Routine healthcare records	Electronic	Clinical	NR	Transfuse if Hb <80 g/L; 80-90 g/L in presence of risk factors (IHD); 90-100 g/L in presence of symptoms related to hypoxia		Total number of RBCs transfused; Percentage of patients requiring RBC transfusion
10.1016/j.transproceed.2022.01.024	2022	Retrospective cohort	Unclear	Adults	305	Liver transplant	Hemostatic markers as predictors of intra-operative transfusion		Intra-operative RBC transfusion	NR	NR	NR	NR		Requirement for intra-operative transfusion
https://doi.org/10.1093/bja/aeg207	2003	Audit/QI	India	Adults	831	Cardiac	Appropriate of intra-operative transfusions	Yes - ASA guidelines	Intra-operative RBC transfusion	Manual	Paper	Clinical	NR	Transfuse if Hb <8 g/dL; <10 g/dL in patients with medical co-morbidities; EBL >20% of blood volume or EBL >1L
doi: 10.1177/0218492315618032	2015	Retrospective cohort	UK	Adults	2340	Cardiac	Impact of treating anaemia on postoperative outcomes		Postoperative complications	Routine healthcare records	Electronic	NR	NR	Transfusion trigger <80 g/L		(i) Postoperative complications - requirement for RRT, Additional airway support, surgical site infection, AF, Prolonged hospital stay (>7 days), hospital mortality; (ii) Transfusion requirments within first 48 hours
DOI:10.7196/SAMJ.2016.v106i8.10566	2016	Audit/QI	South Africa	Adults	207	Orthopaedic	Audit of transfusion requirements		Appropriate intra-operative transfusion	Manual	Paper	NR	NR	Transfusion trigger <80 g/L
doi: 10.23736/S0375-9393.20.14828-4.	2021	Audit/QI	Multiple (Australia, UK, Germany, NZ)	Adults	98	Mixed	Documentation of transfusion in anaesthetic records		Documentation of blood loss, hemotherapy and hemostatic therapy	Manual	Paper	Clinical	NR			Appropriate documentation of blood loss, blood products transfused and use of adjuncts e.g. TXA, calcium
DOI: 10.1097/SLA.0b013e31825ffc37	2013	Retrospective cohort	USA	Adults	83668	Major non-cardiac	Variability in inter-hospital transfusion practice		Patient requiring one or more intra-operative RBCs	Routine healthcare records	Electronic	NR	NR	Hospitals categorised into 'low', 'average' and 'high' transfusion hospitals
https://pubmed.ncbi.nlm.nih.gov/24280817/	2014	Prospective cohort	Italy	Adults	713	Cardiac	Evaluation of percentage haemotocrit variation (PHEVAR) as a quality indicator		PHEVAR index calculated as AUC of the HCT variation, measured at 6 well defined time points	Routine healthcare records	Electronic	Clinical	NR			Postoperative bleeding in the first 12 hours; Transfusion rates (RBC, FFP, Platelets); 30-day postoperative mortality
doi:10.1510/icvts.2009.203034	2009	Audit/QI	India	Adults	310	Cardiac	Audit of the effect of a multi-modal blood conservation strategy		Appropriateness of blood and blood production transfusion	Manual	Both	NR	NR	Restrictive transfusion trigger: 70 g/L whilst on CPB, 80 g/L after discontinuation of CPB
doi: 10.1308/003588406X82952	2006	Audit/QI	UK	Adults	301	Orthopaedic	Audit on efficient use of cross-matched blood		No. of units crossmatch: No. of units transfused (C:T ratio)	NR	NR	NR	NR				C:T ratio
doi: 10.1186/cc9026. Epub 2010 May 24	2010	Retrospective cohort	Germany	Adults	5925	Mixed	Audit of anaemia and blood transfusion practice in a surgical ICU			Routine healthcare records	Electronic	NR	NR	Maintain Hb >70 g/L in most patients, >90 g/L in patients with multiple comorbidities/IHD, avoid transfusion when Hb >100 g/L	Single unit transfusions	Mortality (ICU, hospital), LOS (ICU, hospital), SOFA score
doi:10.1001/jama.2010.1406	2010	Retrospective cohort	USA	Adults	102740	Cardiac	Tranfusion rate (in CABG) according to. Hospital status		Hospitals defined according to: (i) academic vs. non-academic; (ii) geographical location; (iii) CABG surgery volumes (4 quartiles according to cases/year)	Routine healthcare records	Electronic	NR	NR			Percentate of patients undergoing CABG at each hospital who received an intra/postoperative RBC transfusion
https://www.ncbi.nlm.nih.gov/pmc/articles/PMC1963839	2005	Audit/QI	UK	Adults	151	Orthopaedic	Audit of transfusion rate in patients undergoing THR		Postoperative RBC transfusion	Manual	Paper	Clinical	NR	Transfusion if Hb <80 g/L; symptomatic anaemia; cardiovascular instability from excessive blood loss
https://www.ncbi.nlm.nih.gov/pmc/articles/PMC2938486	2010	Retrospective cohort	India	Adults	487	Orthopaedic	Reviewing blood ordering schedules using a C:T ratio		No. of units crossmatch: No. of units transfused (C:T ratio)	Manual	Both	NR	NR				C:T ratio >2.5 = significant blood utilisation
http://dx.doi.org/10.2450/2014.0306-13	2014	Audit/QI	Switzerland	Adults	8871	Orthopaedic	Investigate the effects of implementing a PBM programme		Transfusion requirements and blood loss	Routine healthcare records	Electronic	NR	NR	(i) Prevalence of preoperative anaemia according to WHO guidelines; (ii) Adherence to tranfusion threshold of 80 g/L			Reduction in perioperative blood loss - calculate by RBC mass loss (uncompensated + compensated)
http://dx.doi.org/10.1177/1089253218778602	2018	Audit/QI	USA	Adults	171	Cardiac	Effect of a blood ordering algorithm on blood product utilisation		No. of units crossmatch: No. of units transfused (C:T ratio)	Routine healthcare records	Electronic	NR	NR				C:T ratio
https://dx.doi.org/10.1097/SLA.0b013e31824a55b9	2012	Retrospective cohort	USA	Adults	46608	Major non-cardiac	Association between intraoperative blood transfusion and postoperative mortality		30-day mortality	Routine healthcare records	Electronic	NR	NR			30-day postoperative mortality
http://dx.doi.org/10.1097/TA.0000000000000683	2015	Mixed-methods	USA	Adults	280	Mixed	Impact of peer-to-peer physician feedback on adherence to transfusion guidelines		Adherence to transfusion guidelines	NR	NR	NR	NR	(i) Transfusion threshold <8 g/dL		(i) Transfusion requirements over 6 months; (ii) 30-day readmission; (iii) 30-day mortality
